# Supplementary material for: Serum Metabolomic Profiling of Patients with Lipedema
Source: Int J Mol Sci. 2023 Dec 13;24(24):17437. doi: 10.3390/ijms242417437 (PMC10743543; doi:10.3390/ijms242417437)
Supplement: Supplementary file 1 [file ijms-24-17437-s001.zip]

Archive with 1 entries (1 files):
- ijms-2748638-supplementary.pdf
